# Supplementary material for: Transcriptomic insights into host transcriptional manipulation by ssDNA and ssRNA viruses in the marine planktonic diatom Chaetoceros tenuissimus
Source: Virus Res. 2025 Jul 15;359:199605. doi: 10.1016/j.virusres.2025.199605 (PMC12305248; doi:10.1016/j.virusres.2025.199605)
Supplement: Supplementary file 2 [file mmc2.xlsx]

## Sheet: RNA-seq (Early phase)
						DNAV (Log2FC)								RNAV (Log2FC)								Control (FPKM)																					DNAV (FPKM)
		Gene no.	Accession no.	KO number	Protein	0h	1h	3h	6h	9h	12h	24h		0h	1h	3h	6h	9h	12h	24h		0h			1h			3h			6h			9h			12h			24h			0h			1h			3h
	Endocytosis	gene-CTEN210_17839	GFH61363.1	K04646	CLTC; clathrin heavy chain	0.963832	-0.264179	0	0	0.227408	-0.520171	0.489443		0.748885	-0.206955	0	0	0.0986496	-1.10094	0.133127		299.324	302.206	316.061	452.895	447.811	458.677	400.327	398.754	416.261	410.317	429.367	441.133	371.986	367.366	385.675	360.118	348.414	357.499	466.089	457.288	486.028	591.403	615.187	582.681	374.237	367.165	389.729	385.91
		gene-CTEN210_00224	GFH43751.1	K11824	AP2A; AP-2 complex subunit alpha	0.313785	0	0	0	0	0	0.379834		0.322012	0	0	0	0	-1.27307	0		6.06528	6.12419	6.20459	7.02312	7.56665	6.11498	8.29991	8.00944	8.20078	6.48239	7.3834	7.61041	6.63418	7.00356	6.46822	6.21353	5.45268	5.82476	6.5775	6.75129	6.87841	7.29752	8.57956	6.67206	6.24014	6.65428	6.76386	9.26061
		gene-CTEN210_14270	GFH57794.1	K11824	AP2A; AP-2 complex subunit alpha	0	0	0	0.437341	0	0	0		0	0	0	0	0	-0.707957	0		6.63748	5.75673	7.69369	5.53517	7.61643	6.31548	7.56447	6.10475	7.12966	6.1471	7.86493	5.51099	7.92961	6.70394	6.86132	5.22297	5.73594	6.71114	8.70356	7.53029	6.66997	7.58749	7.96183	8.02581	5.63135	5.01989	7.38583	7.37796
		gene-CTEN210_08814	GFH52338.1	K11826	AP2M1; AP-2 complex subunit mu-1	0	-0.310211	0	0.479272	0.448151	0.47596	0		-0.162145	0	0	0	-0.323512	-0.768626	-0.384532		63.5629	68.1709	63.6768	66.6601	64.4019	54.3045	70.8419	70.7733	68.0162	55.4356	50.9042	55.9346	51.5929	51.0206	49.4178	48.0616	42.3266	37.4811	109.948	97.1395	97.6674	53.9064	61.6552	64.2065	50.4429	48.9648	51.8007	71.4099
		gene-CTEN210_16763	GFH60287.1	K11827	AP2S1; AP-2 complex subunit sigma-1	0	-0.30018	0	0	0	0	0		0	0	0	-0.298093	0	-0.350332	-0.269645		67.2361	69.603	73.3056	74.5227	77.3538	65.0119	74.5443	80.9066	76.9446	80.7358	79.6165	77.0916	67.5525	79.3592	69.5273	70.5433	73.4342	76.0218	106.226	115.879	86.5487	58.0292	67.6503	73.5759	62.5456	62.592	54.9129	79.7194
		gene-CTEN210_02662	GFH46188.1	K12471	EPN; epsin	0.338711	-0.214363	0	0	0.147619	0	-0.405941		0.371457	0	0	0	0	-0.477978	-0.606691		53.8806	50.9736	56.6812	66.9191	63.8224	72.9493	64.9697	60.4022	63.8749	61.0865	63.2266	61.1638	57.8072	55.9705	61.4975	57.0933	53.6882	51.9062	114.438	131.853	108.932	65.4316	70.3655	68.1771	60.369	54.0531	59.3682	65.5529
		gene-CTEN210_17287	GFH60811.1	K12472	EPS15; epidermal growth factor receptor substrate 15	1.57666	0.304134	0.217751	0	0.295411	0	2.78612		1.84448	0	0	0	0.204688	-0.31974	2.67414		11.5726	12.2922	13.4043	42.2676	42.7891	43.7745	27.2047	28.1356	27.4893	33.9065	31.7248	35.0821	39.1253	35.7213	37.1507	48.9811	45.3259	50.7829	1.32336	2.05558	2.44845	38.4305	35.2035	37.6318	51.342	51.8722	55.391	31.1455
		gene-CTEN210_00814	GFH44340.1	K07937	ARF1_2; ADP-ribosylation factor 1/2	0.641278	0	0	0	0	-0.471815	0		0.553972	-0.371517	0.440564	0.713067	0.824369	0.507105	0.683324		30.9467	37.3099	36.6427	44.7696	49.5143	48.6083	15.3484	22.7703	17.8952	32.6554	35.6718	40.3771	32.7006	35.1564	36.8778	36.1077	34.3371	37.7843	24.7815	21.2539	26.3471	56.1811	53.3354	54.1008	47.6229	50.8012	51.2309	24.6725
		gene-CTEN210_02881	GFH46407.1	K07937	ARF1_2; ADP-ribosylation factor 1/2	0.687712	0	0	0.150983	0.139715	-0.119407	0.231235		0.677143	-0.177457	0	0	-0.17922	-0.537845	0		516.579	537.948	512.429	759.268	772.357	808.241	890.264	861.613	879.051	809.23	757.953	784.397	697.553	690.341	699.273	616.185	611.513	599.796	982.188	997.204	901.817	830.825	832.996	860.666	741.652	731.011	744.569	875.01
		gene-CTEN210_11944	GFH55468.1	K07937	ARF1_2; ADP-ribosylation factor 1/2	0.753112	-0.175355	-0.123711	0	0	-0.489767	0.499589		0.611858	-0.166563	0	0	-0.119953	-0.534034	0.291429		854.389	907.301	884.327	1209.78	1190.09	1236.82	1125.44	1136.21	1159.22	1216.22	1308.38	1330.76	1151.48	1233.87	1192.12	1087.4	1112.22	1074.33	1416.72	1333.97	1309.05	1519.38	1407.32	1535.92	1079.11	1051.78	1084.58	1000.51
		gene-CTEN210_15349	GFH58873.1	K07937	ARF1_2; ADP-ribosylation factor 1/2	0.490297	-0.918462	0	-0.380125	0	-0.944701	0.502699		0.15692	-0.399355	0.529776	0.427283	0.987099	0.427699	0.343318		317.664	331.317	311.9	374.459	379.283	369.266	208.113	227.31	233.954	371.234	397.537	402.784	184.975	226.591	216.583	233.428	246.36	239.864	562.337	546.153	653.322	449.365	466.223	433.317	185.017	203.377	205.813	197.31
		gene-CTEN210_05744	GFH49268.1	K12492	ARFGAP1; ADP-ribosylation factor GTPase-activating protein 1	-0.539176	0	0	0	-0.309268	0.361791	0		-0.679154	0	0	0	0	0.462178	0		21.7824	18.2292	17.8404	13.739	14.0113	16.4419	12.8708	11.1748	11.319	12.3341	13.0005	14.0818	12.8771	13.1956	14.3276	14.2229	10.826	12.9484	21.5253	21.7329	21.5252	13.5046	12.2304	14.4892	13.1493	11.5831	13.2238	10.3032
		gene-CTEN210_07337	GFH50861.1	K12492	ARFGAP1; ADP-ribosylation factor GTPase-activating protein 1	0.221769	0	0.196844	0.157804	0	0	0.144847		0.154934	0	0	0	-0.216282	-0.795567	0		76.9325	70.5775	74.4142	93.3154	90.9456	90.0036	79.4279	77.2253	80.8881	70.6419	76.6255	68.7213	68.9991	69.0916	65.5266	62.4481	60.8904	64.6212	92.7415	105.452	92.6393	80.5204	89.2167	88.6528	92.2321	93.4724	99.1471	85.572
		gene-CTEN210_09727	GFH53251.1	K12493	ARFGAP2_3; ADP-ribosylation factor GTPase-activating protein 2/3	0.392011	-0.354237	0	0	-0.211953	-0.641535	0.494421		0.447612	0	0	-0.256703	0	-0.725271	0.441955		46.9233	42.6473	40.3712	66.2509	64.3796	59.0273	82.9082	79.9684	81.4481	72.722	59.9869	63.5032	55.7285	49.9461	49.6752	49.6348	51.4075	50.3878	56.9849	61.2056	50.0646	55.7441	61.4529	52.6477	46.9235	52.7325	50.0638	71.961
		gene-CTEN210_05097	GFH48621.1	K18442	ARFGEF; brefeldin A-inhibited guanine nucleotide-exchange protein	1.15842	0	0	0	0.198348	-0.46478	0.453909		0.844742	0	0	0.272636	0.410684	-0.538906	0.406796		25.6988	26.3849	26.2489	36.0405	35.5401	31.085	30.7045	30.7572	30.48	35.475	36.136	35.977	29.1749	28.811	31.0702	27.0383	26.7843	26.2925	32.8478	35.2518	32.4757	57.3798	60.6952	56.652	34.2245	34.7853	37.3176	31.7423
		gene-CTEN210_16816	GFH60340.1	K18442	ARFGEF; brefeldin A-inhibited guanine nucleotide-exchange protein	0	0	0.206697	0.226042	0.151189	0	0.574972		0	0	0	0	0.175478	0	0.395394		20.225	19.8428	20.8936	15.7069	15.0196	16.4396	20.0314	18.3899	20.0519	17.7282	19.9335	21.3615	19.2192	19.9463	19.7862	18.2805	19.0826	19.0772	19.3847	19.4313	19.2206	21.6027	22.2796	21.2269	16.2964	17.1932	16.0765	23.1294
	V-ATPase	gene-CTEN210_01455	GFH44981.1	K02154	ATPeV0A; V-type H+-transporting ATPase subunit a	0.572171	-0.14793	0	0.240265	0	0	0.298044		0.481959	0	0	0	-0.321992	-0.633856	0.269607		145.303	136.505	145.849	200.854	202.849	213.591	220.744	218.151	218.256	191.769	196.582	191.072	229.617	221.411	222.798	213.49	192.912	204.186	194.683	212.596	189.313	210.368	212.81	212.67	182.708	186.358	187.095	227.624
		gene-CTEN210_03162	GFH46688.1	K03661	ATPeV0B; V-type H+-transporting ATPase 21kDa proteolipid subunit	0.654656	0	0	0.23365	0	-0.321971	0.363755		0.66838	0	0	0	-0.276139	-0.727968	0.440903		132.995	135.257	128.917	220.68	213.878	239.556	251.595	257.248	249.734	220.134	201.069	226.094	216.253	212.914	225.451	212.476	235.666	224.239	172.14	207.493	194.346	198.884	209.6	216.724	208.781	224.943	225.097	255.986
		gene-CTEN210_01630	GFH45156.1	K02155	ATPeV0C; V-type H+-transporting ATPase 16kDa proteolipid subunit	0.580164	0.213506	0	0	0.200353	-0.574937	0.394772		0.64839	-0.225776	0	0.170108	0.21713	-0.568897	0.593721		92.2115	95.9133	103.932	150.763	136.04	167.01	123.764	113.068	107.125	119.738	126.236	121.81	142.739	147.063	148.598	177.62	198.182	191.99	63.0352	70.7255	66.5498	139.53	149.869	145.953	175.952	167.995	173.994	109.255
		gene-CTEN210_01663	GFH45189.1	K02155	ATPeV0C; V-type H+-transporting ATPase 16kDa proteolipid subunit	0.483932	-0.173131	0	0	0	-0.449947	0.36352		0.469018	0	0	0	-0.443839	-1.67262	0.332313		161.064	154.195	134.571	244.144	234.714	250.035	253.875	244.547	243.362	195.506	186.739	180.033	182.868	182.06	175.74	157.523	165.775	134.333	279.741	280.98	250.28	208.041	212.456	209.04	210.5	213.568	219.758	237.511
		gene-CTEN210_08024	GFH51548.1	K02155	ATPeV0C; V-type H+-transporting ATPase 16kDa proteolipid subunit	0.610711	0	0	0	0	-0.200937	0.292409		0.569335	0	0	0	-0.189809	-0.517159	0.215524		108.014	113.102	116.037	170.442	165.541	186.306	160.565	166.688	169.215	165.257	152.67	150.304	151.647	166.788	156.013	166.307	172.165	158.738	144.833	164.656	150.647	186.13	165.668	163.604	185.015	185.92	173.569	166.826
		gene-CTEN210_08031	GFH51555.1	K02155	ATPeV0C; V-type H+-transporting ATPase 16kDa proteolipid subunit	0.69194	0	0	0.211568	0.171473	-0.166962	0.563711		0.719938	-0.170659	0	0	-0.15356	-0.64898	0.502356		225.565	209.056	200.871	333.802	351.477	387.541	339.384	345.055	327.17	301.974	270.901	285.803	320.898	305.265	316.287	371.067	328.547	342.726	312.837	325.548	316.894	345.593	323.345	360.009	354.094	323.756	340.533	356.835
		gene-CTEN210_08032	GFH51556.1	K02155	ATPeV0C; V-type H+-transporting ATPase 16kDa proteolipid subunit	0.853751	0	0	0.334691	0.141369	-0.224767	0.45613		0.935339	0	0	0	-0.309983	-1.00079	0.435937		215.268	206.77	210.188	401.898	403.658	431.177	437.586	433.704	440.655	354.837	340.864	346.222	384.247	361.283	366.223	397.293	400.02	373.992	389.446	424.353	363.106	399.558	381.488	361.865	380.864	386.866	398.368	440.888
		gene-CTEN210_08282	GFH51806.1	K02155	ATPeV0C; V-type H+-transporting ATPase 16kDa proteolipid subunit	0.534608	0.274343	-0.251444	-0.257263	0	-0.535144	1.35807		0	-0.477926	0	0.848941	0.677945	0.464252	1.00864		753.926	820.42	735.472	547.478	560.043	565.472	315.064	346.987	335.299	678.543	697.585	797.651	1106.14	1249.1	1280	1379.54	1500.64	1503.63	342.004	353.126	452.44	1118.85	1141.7	1084.81	663.398	652.398	705.762	269.399
		gene-CTEN210_17365	GFH60889.1	K02146	ATPeV0D; V-type H+-transporting ATPase subunit d	0.791282	0.15363	0.1377	0.222779	0.114422	0	0.428762		0.752743	-0.17218	0	0	-0.174211	-0.596953	0.340929		235.128	232.038	213.036	384.88	377.724	394.119	371.513	372.894	375.193	336.759	360.109	349.059	420.661	424.956	425.874	466.38	458.814	446.97	293.631	340.727	298.544	384.843	396.181	396.378	416.182	424.353	443.993	413.462
		gene-CTEN210_02323	GFH45849.1	K02153	ATPeV0E; V-type H+-transporting ATPase subunit e	0.482027	-0.326007	0	0.280516	0	-0.217279	0.38939		0.373307	-0.380392	0	0	-0.237636	-0.70754	0.354544		208.88	194.065	184.816	294.22	282.05	327.827	271	297.757	274.506	268.458	242.614	263.614	279.14	311.89	277.668	282.503	307.425	303.348	268.643	274.278	273.007	262.181	284.487	273.322	219.282	244.157	248.333	283.134
		gene-CTEN210_05397	GFH48921.1	K02145	ATPeV1A; V-type H+-transporting ATPase subunit A [EC:7.1.2.2]	0.963558	0.139309	0	0.163814	0	-0.297529	0.814947		1.22448	0.12638	0	0	-0.279663	-0.790764	0.950459		104.008	101.278	105.03	279.294	270.293	305.886	402.944	399.707	393.337	293.39	289	293.012	330.537	318.277	323.839	326.81	331.252	320.138	140.48	147.735	135.948	201.125	206.863	196.755	301.766	318.12	317.966	418.903
		gene-CTEN210_01963	GFH45489.1	K02147	ATPeV1B; V-type H+-transporting ATPase subunit B	1.06753	0	0	0.170168	0	-0.395606	0.302928		1.147	0	0	0	-0.256492	-0.99127	0.320832		164.228	161.833	158.692	346.241	353.736	375.31	437.621	451.319	453.883	339.321	341.796	341.548	391.387	387.277	413.026	429.289	420.082	428.766	259.764	267.958	236.268	332.6	339.249	344.304	348.955	352.853	356.754	467.562
		gene-CTEN210_17747	GFH61271.1	K02149	ATPeV1D; V-type H+-transporting ATPase subunit D	1.07864	0	0	0	0	0	0.301484		1.20925	0	0	0	-0.190662	-0.645032	0.334181		86.3909	79.2895	89.9701	171.186	181.652	178.108	208.639	206.812	225.351	166.073	181.274	181.904	177.023	188.735	183.788	188.874	202.125	199.251	138.953	168.783	125.659	165.57	178.547	196.071	206.347	189.512	192.332	224.388
		gene-CTEN210_08804	GFH52328.1	K02150	ATPeV1E; V-type H+-transporting ATPase subunit E	1.34185	-0.149307	0	0.300008	0.150247	-0.395155	0.841558		1.46081	-0.159018	0	0	-0.240836	-1.03612	0.953429		142.522	146.32	146.597	384.022	423.203	440.5	560.494	522.815	528.473	393.39	413.084	407.084	439.303	434.34	405.915	460.925	449.87	447.371	241.481	264.901	235.038	345.757	372.23	385.19	370.804	367.082	382.488	557.959
		gene-CTEN210_12756	GFH56280.1	K02151	ATPeV1F; V-type H+-transporting ATPase subunit F	0.449141	0	0	0.200513	0.188728	-0.369579	0		0.44344	0	0	0	-0.218012	-1.00575	0		162.243	144.277	135.731	182.281	178.427	220.139	208.617	235.042	219.109	201.71	192.782	170.569	196.191	189.069	203.557	218.21	232.964	198.164	197.889	186.798	174.79	209.003	194.326	202.989	210.013	191.537	191.334	216.626
		gene-CTEN210_06286	GFH49810.1	K02144	ATPeV1H; V-type H+-transporting ATPase subunit H	1.03534	0.256602	0.134576	0.136017	0.124049	0	0.660108		1.17644	0	0	0	-0.139016	-0.630145	0.585651		76.3592	80.2325	87.8074	170.694	169.116	160.871	198.87	182.597	195.827	153.241	172.322	166.238	187.735	195.139	203.166	215.668	198.904	212.83	95.8956	105.922	97.544	173.433	159.679	168.062	195.014	200.71	203.781	206.476
		gene-CTEN210_15607	GFH59131.1	K02144	ATPeV1H; V-type H+-transporting ATPase subunit H	0	-0.249014	0	0	0	-0.346582	-0.485911		-0.261555	0	0	0	0	-0.589661	-0.414875		38.96	37.8005	37.8181	29.3892	32.2625	30.7441	39.01	35.7965	39.2547	34.0615	39.1641	31.51	25.517	28.6792	27.2961	19.8013	21.4446	23.8136	54.4646	58.0158	52.9357	37.287	36.8043	35.8106	27.204	21.8422	28.0425	37.7858
	Nitrogen metabolism	gene-CTEN210_10398	GFH53922.1	K03320	AMT; ammonium transporter, Amt family	0.854441	-0.381762	-0.375483	0	0	-1.16308	-1.5913		0.760504	-0.346614	-0.185129	0.201478	0.218558	-1.07182	-1.65916		1059.67	988.248	1000.46	777.863	779.823	860.414	632.801	648.497	628.882	462.113	423.976	431.143	669.679	642.448	681.887	1392.95	1313.18	1316.09	1588.7	2040.07	1683.17	1726.99	1884.56	1900.11	633.712	613.025	607.595	494.109
		gene-CTEN210_15696	GFH59220.1	K03320	AMT; ammonium transporter, Amt family	-2.5385	2.89551	0	0	0	1.04477	0		-2.98968	0	-1.33243	0	0	0	-2.33899		4.15386	3.2109	3.25305	0	0.200768	0.808593	0.529652	1.1818	0.877479	0.676134	1.05193	0.926088	1.34572	2.03913	2.73838	2.08829	1.92778	1.91508	0.535908	0.610893	0.420318	0.389819	0.622833	0.779965	1.73917	1.64789	2.50842	0.718242
		gene-CTEN210_05099	GFH48623.1	K03320	AMT; ammonium transporter, Amt family	-0.282462	1.20459	0	0.537973	0.635065	0.180372	0.420061		0	0.727428	0	0.251014	0.487757	0.494157	0		30.9583	33.3944	29.6202	33.9697	28.4122	32.755	140.77	139.889	134.086	108.609	92.7168	98.6934	241.124	247.53	243.239	471.644	473.51	486.957	9.30383	8.72324	10.3191	22.1485	26.5044	28.4153	71.1513	72.8225	73.4053	142.938
		gene-CTEN210_00397	GFH43923.1	K03320	AMT; ammonium transporter, Amt family	3.9678	-1.00543	-0.749459	0	-1.27145	-2.4777	-2.08866		4.36184	0	0	0	-0.712679	-2.8495	-2.15272		3.90451	2.53271	5.13193	20.5529	25.1164	20.1069	29.437	30.9021	26.786	5.43104	4.39767	5.01949	8.68544	7.66691	7.98064	38.9174	34.5573	30.5038	42.0392	58.8838	33.331	53.9635	67.1311	60.1846	10.8052	12.5527	9.80648	17.3604
		gene-CTEN210_15302	GFH58826.1	K03320	AMT; ammonium transporter, Amt family	-2.89263	0	-2.0123	0	0	0	0		-3.21181	0	0	0	0	0	0		1.14674	1.96376	1.61651	0.238561	0.0997656	0.401806	0.421111	0.58726	0.402496	0.22399	0	0.131483	0.393361	0.150116	0.501332	0.631653	0.496716	0.253771	0.79891	1.04079	0.417729	0.0968544	0.0687774	0.484475	0.203348	0.350944	0.389526	0
		gene-CTEN210_02680	GFH46206.1	K02575	NRT2; MFS transporter, NNP family, nitrate/nitrite transporter	0	0	-0.429249	0	0.19185	0.330697	-0.621519		0	-0.430308	0	0.243183	0.337098	0.692641	-0.404575		40.976	45.2004	46.6538	33.4788	35.7638	37.2833	27.5464	29.5021	26.5607	18.0729	17.2415	17.9594	20.7663	21.4129	22.0827	25.8469	27.2368	29.0318	84.0297	85.5274	83.8614	40.358	42.8493	43.3905	32.5219	32.0919	31.5192	22.9794
		gene-CTEN210_15372	GFH58896.1	K02575	NRT2; MFS transporter, NNP family, nitrate/nitrite transporter	5.72834	-1.77163	-1.5114	0	0	0	-1.77967		6.28383	0	0	0	0	0	-2.41716		0.232693	0.124525	0.37848	3.99365	6.68056	5.91115	10.1472	11.6186	11.0259	1.13628	0.489552	1.06721	1.51657	1.59921	1.30794	1.83104	1.87185	1.93104	97.8077	117.565	80.526	10.318	14.5143	16.0242	1.44419	2.37375	1.18562	4.55229
		gene-CTEN210_15374	GFH58898.1	K02575	NRT2; MFS transporter, NNP family, nitrate/nitrite transporter	5.03924	-1.7066	-1.46774	0	0	-0.72714	-1.83273		5.65335	0	0	0	0.92175	-0.597995	-2.40804		1.16347	0.747151	0.50464	9.68159	12.4501	12.0261	23.7125	21.1517	21.7114	3.29522	3.75323	2.40122	2.55422	2.43689	1.81658	3.93674	4.39165	4.37701	193.049	238.65	160.911	17.3932	26.8655	37.2588	3.0947	3.67931	3.6359	8.27688
		gene-CTEN210_15370	GFH58894.1	K02575	NRT2; MFS transporter, NNP family, nitrate/nitrite transporter	5.4472	-2.29819	-1.44843	0	0	-0.606194	-1.77705		5.95322	0	-0.494269	0	0	0	-2.33992		1.16347	0.747151	2.01856	21.5415	22.6734	21.1986	47.9591	46.8715	43.559	4.20424	4.16119	4.00203	4.78917	4.26455	2.7612	7.96503	6.2635	6.56552	385.962	491.203	302.184	41.1738	58.1969	73.0429	3.71364	6.76518	3.16165	18.9334
		gene-CTEN210_05781	GFH49305.1	K02575	NRT2; MFS transporter, NNP family, nitrate/nitrite transporter	1.7779	1.3747	0	0	0.771787	0	-1.42101		1.92325	1.43903	-0.74921	0	1.07048	1.21905	-0.756758		6.47226	7.22411	10.1262	28.4677	27.9932	30.2914	14.5153	13.1002	10.439	2.25751	1.75071	2.12028	2.09328	0.907781	1.44364	1.96443	1.83085	1.84152	29.4164	33.3575	32.6707	14.291	21.6273	45.8598	65.1732	81.1161	78.5179	13.7309
		gene-CTEN210_13553	GFH57077.1	K02575	NRT2; MFS transporter, NNP family, nitrate/nitrite transporter	3.83473	-2.2458	-0.734853	0.556149	-1.44541	-2.33199	-2.00465		4.58251	-0.834012	0.461101	0	0	-1.88504	-2.79223		71.0878	63.2588	63.9631	400.818	404.376	423.157	330.48	329.292	312.808	46.8148	42.3462	40.0203	22.3495	19.1143	18.1658	57.3116	44.9964	40.0368	5498.84	7025.73	4720.52	721.377	959.341	1149.81	90.5716	96.0181	72.639	204.232
		gene-CTEN210_15120	GFH58644.1	K10534	NR; nitrate reductase (NAD(P)H) [EC:1.7.1.1 1.7.1.2 1.7.1.3]	0.963349	-1.82879	-1.14081	0	-0.460648	0	-1.10895		1.3003	0	-0.655866	0	0	0.281069	-1.27723		100.138	88.971	102.111	119.985	117.891	112.909	302.259	305.062	294.098	29.8411	31.4663	26.8642	36.6839	35.2929	31.4707	46.7231	43.7725	40.9823	1351.46	1399.03	1035.95	163.733	209.245	194.664	36.7665	35.4916	26.9068	149.84
		gene-CTEN210_08705	GFH52229.1	K00366	nirA; ferredoxin-nitrite reductase [EC:1.7.7.1]	1.01285	-1.62558	-0.628829	0	0.406306	-2.44414	-0.953201		1.53246	-0.242838	-0.310335	0.283982	0.506139	-1.95992	-1.1632		283.227	274.368	284.863	573.339	601.122	592.925	499.948	502.623	494.607	85.1379	96.4138	91.103	71.0199	75.4247	69.1329	92.3202	88.4441	81.0847	2099.18	2218.88	1862.77	532.118	576.761	591.038	203.214	200.738	169.65	327.684
		gene-CTEN210_10067	GFH53591.1	K00362	nirB; nitrite reductase (NADH) large subunit [EC:1.7.1.15]	3.78047	1.72488	0	0	1.32969	0.753846	-2.14912		5.03122	-1.09983	0	3.91244	3.17875	1.19256	-1.06997		1.15199	1.98347	2.22675	15.8379	16.3405	19.5679	6.43753	6.49795	6.50454	0.684826	1.15912	1.49313	7.52522	6.68778	8.38332	122.258	113.837	104.411	96.5403	118.534	64.6489	19.6287	24.783	29.0322	58.2637	59.8312	52.163	8.10615
		gene-CTEN210_17965	GFH61489.1	K01915	glnA; glutamine synthetase [EC:6.3.1.2]	-2.01986	-0.814169	-0.597033	0.284037	0.58754	-1.11598	0		-0.97538	0	0	0.306934	0.756043	-0.515208	0.360218		1722.89	1508.13	1485.17	1984.84	1975.86	2161.43	951.528	945.738	946.699	118.283	104.563	95.0457	352.667	349.327	345.17	925.916	890.328	857.808	1702.69	1382.99	1705.91	435.083	402.016	325.653	1140.16	1158.62	1182.44	642.725
		gene-CTEN210_16933	GFH60457.1	K01915	glnA; glutamine synthetase [EC:6.3.1.2]	5.36833	0	0.353837	0.851928	0.554836	-1.49031	-1.62364		5.61134	-0.981715	0	0.8325	0.581913	-1.89194	-3.54829		5.79913	6.80194	7.32195	79.6562	76.6454	75.4326	48.7907	42.3772	42.3352	38.0161	39.387	36.7071	136.304	126.091	117.733	357.436	333.873	314.152	229.863	333.585	227.838	233.693	290.302	298.364	73.6037	72.5293	70.3749	59.5512
		gene-CTEN210_00420	GFH43946.1	K01915	glnA; glutamine synthetase [EC:6.3.1.2]	3.28765	0	0.894369	1.0145	0	-3.69896	-4.41903		3.96062	1.73321	0	0	0.707294	-3.91904	-4.93927		0.758782	1.54303	1.97468	22.2571	23.0387	21.0036	30.2328	35.037	29.6509	5.11327	4.41661	4.26303	4.52889	4.07252	3.12768	26.3312	23.852	20.7376	38.2373	49.5848	31.1416	10.5744	13.0611	18.016	20.9902	26.008	24.1248	57.3534
		gene-CTEN210_11010	GFH54534.1	K01915	glnA; glutamine synthetase [EC:6.3.1.2]	0.870041	2.54526	0.572816	0.368455	0.424183	0.500445	-1.01602		0.539634	0.843079	-0.260873	0.738317	0.399072	0	0.416734		16.2544	19.2324	17.7062	82.8299	76.9979	85.0383	235.885	226.302	215.163	232.584	250.671	246.726	517.205	507.11	517.82	587.361	587.058	647.797	3.72274	3.83477	3.44036	34.825	27.1445	35.7217	453.108	464.811	507.958	330.788
		gene-CTEN210_07024	GFH50548.1	K00284	GLU; glutamate synthase (ferredoxin) [EC:1.4.7.1]	-2.22814	-1.34884	-0.548643	0	0	-0.996623	-0.478246		-1.27365	0	0	0	0	-0.661888	0		189.376	184.188	180.848	170.666	172.303	168.98	97.5438	105.13	108.717	24.7096	25.8627	21.3315	23.2867	21.8284	23.3003	39.5842	38.8233	39.4191	249.076	203.56	243.528	39.1442	41.7644	37.3211	64.051	68.8821	68.081	72.6586
		gene-CTEN210_02200	GFH45726.1	K00264	glutamate synthase (NADH) [EC:1.4.1.14]	0	0.176087	0	0	0.164885	-0.188092	0.399418		0.522892	0	0	0.332932	0.211314	0	1.20082		62.569	59.847	58.3547	101.902	98.7253	100.968	102.637	95.8996	101.51	90.4466	94.7796	89.7658	152.797	147.909	149.922	224.023	211.265	216.102	14.1886	15.2007	16.921	53.5262	60.3323	56.9805	111.076	113.868	115.627	91.85
		gene-CTEN210_17798	GFH61322.1	K00262	E1.4.1.4; glutamate dehydrogenase (NADP+) [EC:1.4.1.4]	0.506894	2.43027	0.667819	0	0.370983	0.215401	-0.904212		1.2778	0.83685	0	0.550865	0.30111	0.322295	0		5.66925	5.07157	6.6062	8.36137	8.53933	13.0453	16.624	17.7664	15.8891	39.1707	44.1486	48.1213	80.7483	78.3127	87.3544	108.664	117.861	122.369	2.35799	2.87992	2.36312	8.00428	8.4244	8.15064	47.3396	52.4814	54.1505	26.4108
		gene-CTEN210_08709	GFH52233.1	K00262	E1.4.1.4; glutamate dehydrogenase (NADP+) [EC:1.4.1.4]	0.584681	0	0.301772	0	0	-0.376354	-0.402711		0.755852	-0.188897	0.229002	0.324267	0.287411	0.19512	0.576225		21.9479	22.6297	24.2975	45.0612	44.2871	40.8672	15.4022	14.6136	16.4691	22.6695	22.6443	20.9489	18.526	17.0733	17.8698	21.1587	20.4073	21.6149	7.07156	9.03877	6.41836	33.6776	35.2176	33.9831	39.0213	43.4894	44.0289	19.4149
		gene-CTEN210_17733	GFH61257.1	K00262	E1.4.1.4; glutamate dehydrogenase (NADP+) [EC:1.4.1.4]	0	3.09081	0.90718	0	0.26109	0.215451	0		0.502763	0.56754	0	0.384492	0.249422	0.322342	0		2.9053	3.2247	3.26703	5.26051	4.77433	3.20477	12.9411	12.3986	13.1558	51.9143	51.7661	55.1493	101.357	111.28	109.877	144.62	143.09	158.829	0.874593	1.38355	0.391973	2.45383	2.77508	2.6367	36.9218	37.1018	43.2032	23.6346
		gene-CTEN210_15406	GFH58930.1	K00262	E1.4.1.4; glutamate dehydrogenase (NADP+) [EC:1.4.1.4]	-0.915524	2.09867	0.500921	0.392929	0.96213	1.68353	-2.14127		-1.07651	0.534598	0	1.10954	0.923878	2.13023	-1.14789		85.6747	94.843	81.9229	25.9308	28.0339	30.8968	20.5881	17.9328	14.647	34.8725	40.0039	42.9379	51.6073	58.6421	62.4819	71.6141	81.644	85.4022	31.8536	27.6652	33.9718	46.3406	41.3296	51.7871	112.447	110.83	137.338	22.4589
		gene-CTEN210_16375	GFH59899.1	K15371	GDH2; glutamate dehydrogenase [EC:1.4.1.2]	-0.51861	0.438035	-0.350546	0	0.262252	1.65663	-0.204686		-0.562335	0.19207	0	0.42049	0.342563	1.77819	0		87.6622	97.824	84.3631	68.6709	69.6277	65.1962	62.9443	60.7785	59.4483	57.3801	53.5413	54.7489	71.0008	67.977	71.5395	64.2022	67.1875	74.6571	36.2794	37.2534	36.8677	62.5547	62.2576	63.5896	88.2623	92.8674	95.308	46.8921
		gene-CTEN210_15386	GFH58910.1	K01914	asnA; aspartate--ammonia ligase [EC:6.3.1.1]	2.85505	0.459037	0.270885	0.703587	0.525234	-0.483266	3.24064		1.97895	0.338057	0.684559	0.629686	0.514734	-0.361693	0.711345		19.4949	20.8653	21.2982	181.434	197.659	203.383	256.755	265.228	254.408	182.521	178.346	170.249	280.562	272.183	280.949	480.973	491.874	482.992	11.233	9.3125	11.0349	80.0991	81.4947	81.3713	243.288	244.477	247.455	408.63
		gene-CTEN210_05236	GFH48760.1	K01953	asnB; asparagine synthase (glutamine-hydrolysing) [EC:6.3.5.4]	1.52874	-0.331015	0	0.438414	1.3452	-0.799519	-1.36179		1.42382	-0.321999	0	0.361688	1.02556	-1.74461	-1.26873		84.0034	86.8046	94.7405	225.547	247.324	230.915	196.236	201.842	195.359	42.7562	54.5149	52.8777	12.7069	15.6745	11.8014	44.6811	42.2559	42.955	464.559	567.288	379.607	224.305	240.802	247.163	187.03	193.812	182.581	177.766
[truncated: 35 more columns]

## Sheet: RNA-seq (Late phase)
						DNAV (Log2FC)								RNAV (Log2FC)								Control (FPKM)																					DNAV (FPKM)
		Gene no.	Accession no.	KO number	Protein	0h	1h	3h	6h	9h	12h	24h		0h	1h	3h	6h	9h	12h	24h		0h			1h			3h			6h			9h			12h			24h			0h			1h			3h
	Replication	gene-CTEN210_14657	GFH58181.1	K02320	POLA1; DNA polymerase alpha subunit A [EC:2.7.7.7]	0.302243	-0.798695	0.349985	0.947104	1.14548	1.33624	0.349825		0.211422	0	0	-0.317397	-0.456508	-1.67344	0		15.5704	15.2003	16.0014	36.9696	36.1337	38.2936	46.9921	46.1823	47.0134	33.5557	31.876	29.175	26.0835	25.4663	27.2328	21.9434	21.9244	20.7068	71.1146	73.7921	61.2997	19.2733	20.3186	17.9064	22.9213	21.1657	19.9247	59.8567
		gene-CTEN210_01525	GFH45051.1	K02321	POLA2; DNA polymerase alpha subunit B	0.587661	-0.736677	0.305169	1.32417	1.68237	1.83542	0.523477		0.670438	0	0	-0.541892	-1.19092	-2.68373	0.40517		4.04804	5.39363	4.65822	18.8189	17.9681	15.3417	33.0678	32.2944	33.1525	15.4911	15.1211	12.5981	9.35163	10.9768	11.1962	9.81611	9.71284	6.85575	39.9045	40.9267	32.8022	6.41933	6.8872	7.88792	12.2323	9.69163	9.87783	38.4214
		gene-CTEN210_00101	GFH43628.1	K02684	PRI1; DNA primase small subunit [EC:2.7.7.102]	0.292987	-0.941532	0.225518	0.72321	0.698704	0.898061	0.43207		0.285088	-0.266439	0	-0.277668	-0.608603	-1.4607	0.376325		23.5922	25.2506	23.9756	42.7966	43.529	40.5336	45.934	45.6231	48.9372	37.1773	37.3258	35.5445	30.3379	33.7186	29.1128	26.367	22.6385	22.9517	95.9439	93.2703	83.8647	28.0121	28.1628	33.4167	23.2419	23.1368	20.5185	51.9923
		gene-CTEN210_16066	GFH59590.1	K02685	PRI2; DNA primase large subunit	0.562468	-0.648844	0.458928	0.463632	0.273109	0.386941	0.256928		0.520416	0	0.198156	-0.260346	-0.597406	-1.44287	0.161985		10.7774	10.363	11.124	18.8836	21.7609	20.9008	18.1483	19.5779	20.4646	17.7865	17.8643	16.5863	14.6295	13.5802	14.2177	11.111	13.1952	11.9888	34.9319	37.4875	33.5208	15.6253	15.8659	16.1676	13.0303	13.5811	12.8032	27.4188
		gene-CTEN210_08740	GFH52264.1	K02327	POLD1; DNA polymerase delta subunit 1 [EC:2.7.7.7]	0.906494	-0.676579	0	0.389795	0.398195	0.509078	0		0.765234	0	0	-0.226956	-0.443631	-1.55008	0		11.5231	12.0261	13.8949	29.8405	28.8271	30.1561	31.6928	33.5865	33.1447	33.0144	29.7419	30.8101	28.7022	26.5074	26.9053	21.4834	18.3437	17.7232	57.7386	62.0564	49.8135	25.6032	22.7694	21.8163	17.7204	19.2176	18.5476	34.6524
		gene-CTEN210_02646	GFH46172.1	K03504	POLD3; DNA polymerase delta subunit 3	0	-0.459071	0	0.443596	0.677351	0.736678	0		0	0	0	-0.28528	0	-0.460337	-0.363345		31.1426	38.1135	37.189	29.2498	32.9241	29.9275	31.486	30.0576	35.2059	25.7949	27.2767	26.3663	21.8161	21.588	22.8146	20.4732	21.2222	20.5008	72.0159	80.9992	67.4922	35.7368	34.6768	35.8628	25.7479	21.8496	20.1751	33.7697
		gene-CTEN210_03347	GFH46873.1	K02324	POLE; DNA polymerase epsilon subunit 1 [EC:2.7.7.7]	0.997241	-0.822416	0.548485	0.814912	1.03783	0.433498	0		0.826489	0	0.365843	0	0.248265	-1.01913	-0.153625		7.18576	6.94244	8.34094	16.6293	16.0275	17.1093	12.1092	10.1053	12.0746	8.9725	10.0785	8.65377	6.65024	7.33907	6.91242	8.82315	9.17647	8.75136	35.6143	36.6581	31.1827	15.3765	15.2143	14.2012	9.74912	9.59338	8.79693	16.1035
		gene-CTEN210_04262	GFH47787.1	K02325	POLE2; DNA polymerase epsilon subunit 2 [EC:2.7.7.7]	1.10445	0	0.356947	0.400287	0.663292	0	0.28542		1.01762	0	0	0	0.221135	-0.820583	0.423453		9.71241	11.9544	10.7423	21.3163	21.5468	18.8873	19.5273	18.3203	19.147	18.8761	17.8452	19.7108	16.1249	15.5749	16.6203	17.3487	15.8663	17.7319	20.2993	20.7889	19.6948	23.1329	23.3588	23.0605	16.706	20.2119	18.0792	22.0237
		gene-CTEN210_15757	GFH59281.1	K02326	POLE3; DNA polymerase epsilon subunit 3 [EC:2.7.7.7]	0	-0.423693	0	0	0.238806	0.237251	0		0	0	0	-0.29533	0	0	0		54.1102	55.4363	55.5366	61.0993	64.1938	54.2428	68.2719	59.7676	64.4921	70.0844	64.3266	70.0043	58.7604	56.0611	50.42	56.2405	55.8646	48.9863	95.4194	87.9794	94.5143	53.5224	55.3615	62.3467	46.6931	45.7531	43.6406	65.1
		gene-CTEN210_03882	GFH47407.1	K10743	RNASEH2A; ribonuclease H2 subunit A [EC:3.1.26.4]	0	0	0.489749	1.9782	2.16854	3.1561	1.5914		0	0	0	-1.17276	-1.77446	-2.23102	0.969758		1.47395	1.57756	0.88793	5.96227	4.70186	2.8692	11.8779	11.602	12.3587	5.91799	4.36433	5.25779	6.06722	4.71656	5.21641	2.83516	3.85096	2.53696	9.88836	9.04234	6.76125	1.93652	2.55384	1.79895	3.77536	4.17668	4.2279	17.4761
		gene-CTEN210_03783	GFH47308.1	K10744	RNASEH2B; ribonuclease H2 subunit B	0.513277	-0.754718	0.227507	1.21264	1.8213	2.17038	0.662665		0.894377	0	0	-0.440341	-0.691071	-3.46092	0.384178		4.38901	5.83142	6.56442	13.0662	18.0387	17.4998	25.9825	25.8352	24.7897	16.259	14.5406	12.8412	11.4213	8.81639	9.16857	6.78825	5.52542	7.20083	46.0416	35.8286	32.5274	8.05309	7.98787	7.80071	8.7222	10.3441	9.66489	28.6663
		gene-CTEN210_15734	GFH59258.1	K10745	RNASEH2C; ribonuclease H2 subunit C	1.67073	-0.719487	0.558005	1.66804	2.09485	1.76125	0		1.84979	0	0	0	0	-2.34028	0		4.4977	4.4127	3.25137	18.3235	21.5213	21.6692	18.2371	16.955	15.348	4.3926	5.51978	6.44622	3.85705	3.92519	3.27716	4.42399	4.63856	2.48831	43.52	37.9866	23.6657	12.6626	14.1621	12.0345	13.2927	14.9116	9.67593	29.6635
		gene-CTEN210_14078	GFH57602.1	K10747	LIG1; DNA ligase 1 [EC:6.5.1.1 6.5.1.6 6.5.1.7]	0.682956	0	0.375114	0.700499	0.878767	1.05198	1.04726		0.65466	0	0	-0.253561	0	0	0.72347		10.0896	7.70365	10.1044	16.11	15.3194	15.7624	19.5877	19.0883	19.8872	19.0173	16.2696	15.9897	19.7519	16.8675	17.2586	18.4073	18.6506	16.9238	18.0581	19.4911	13.89	14.8181	15.379	14.5528	16.9229	16.6517	14.6695	24.8021
	Chromatin remodeling	gene-CTEN210_01202	GFH44728.1	K11275	Histone H1	3.1647	0	1.11878	2.719	3.04643	2.63439	4.01691		4.05441	0	0.34339	-0.541132	-0.85048	-2.20269	2.48017		0.374808	0.401155	0	19.1033	16.9561	24.2958	37.1624	37.4289	32.45	13.1778	16.5593	10.7437	14.9139	12.5115	15.4495	11.5024	13.9157	15.7593	5.2224	3.68527	3.64088	1.58282	3.14714	3.16697	16.9482	14.1469	15.787	72.3255
		gene-CTEN210_01216	GFH44742.1	K11275	Histone H1	2.3234	0	1.11107	2.72176	3.1155	2.69537	4.37329		3.93983	0	0	-0.67702	-1.42879	-2.3668	2.31187		0.374808	0.401155	0	16.7641	20.2169	21.6692	46.1089	44.7868	43.632	20.8649	17.085	18.9089	19.5424	18.6447	16.854	17.401	21.3374	22.8095	4.352	5.38616	3.64088	0.633129	2.02316	1.58349	16.2835	18.3527	16.5509	101.322
		gene-CTEN210_02194	GFH45720.1	K11275	Histone H1	0	0	2.24843	3.21214	6.47516	6.94142	3.75336		0	0	0	0	0	0	0		0.786569	0.84186	0	1.22724	0.342154	0	0.361059	0	0.230065	0.384095	0.275804	0	0	0	0	0	0	0	0	0.594914	0.477545	0	0.235877	0	0.348699	0	0.534364	0.349727
		gene-CTEN210_02222	GFH45748.1	K11275	Histone H1	0	0	3.09452	0	5.85023	5.49301	3.74407		0	0	0	0	0	0	0		0	0	0	0	0	0	0.361059	0	0	0	0	0.450932	0	0	0	0	0	0	0	0.297457	0	0	0	0	0.348699	0	0	1.04918
		gene-CTEN210_01203	GFH44729.1	K11252	Histone H2B	0.941485	0	0.419189	0.942196	2.12404	1.9203	1.57496		0.979622	0	0	0	0	-0.807744	0.454791		24.6103	20.2617	23.0937	39.875	43.2332	51.4073	40.408	41.2027	42.913	42.5239	36.5089	39.6133	25.0011	21.0646	23.0552	18.9932	16.9858	20.4232	12.0897	23.6251	14.9415	45.5692	40.8748	45.1884	48.676	46.3484	46.2995	55.9742
		gene-CTEN210_01215	GFH44741.1	K11252	Histone H2B	0.745746	0	0.313796	0.934614	2.10156	2.03617	1.34681		0.700559	-0.378415	0	-0.451696	0	0	0.341061		42.5947	41.5365	39.0027	57.1049	74.9375	74.6235	69.9536	66.2475	70.8756	50.8438	56.091	63.4898	27.5986	42.1293	35.4695	31.6553	36.6073	25.6599	41.7645	42.9548	27.5843	57.5611	73.8017	74.3809	83.5045	73.385	69.7707	81.2257
		gene-CTEN210_02193	GFH45719.1	K11252	Histone H2B	0	4.36789	0	3.30988	4.35444	6.42453	2.64834		0	0	0	0	0	0	0		0.946549	0	0	0	0	0	0.434494	0	0.553716	0	0	0.542647	0	0.619548	0	0	0	0	1.09907	0.715913	0	0	0.283853	0.799795	2.0981	0	0.964572	0.420858
		gene-CTEN210_02223	GFH45749.1	K11252	Histone H2B	0.995661	0	0.719071	1.82289	2.46853	3.10887	2.05307		0.923813	0	0	0	0	0	0		2.83965	3.03926	3.59235	2.9537	4.11745	3.3166	7.82089	5.65528	4.15287	4.62216	1.6595	7.05442	2.9222	5.26616	2.66021	2.97932	4.10001	1.04734	3.2972	3.57956	3.44804	5.59622	6.52861	6.79826	5.45507	6.27635	5.46591	11.3632
		gene-CTEN210_09754	GFH53278.1	K11252	Histone H2B	0	0	0.933902	2.54419	3.98244	4.71897	2.59437		0	0	0	0	0	0	0		8.51894	9.11777	5.13193	11.3225	7.4114	7.46235	13.9038	15.754	14.3966	8.78211	9.62508	9.76765	6.49379	7.1248	5.32043	3.35174	3.22144	3.66569	10.4411	11.0967	4.59738	9.19378	7.09631	11.1971	13.4279	14.4839	11.2533	27.3558
		gene-CTEN210_10257	GFH53781.1	K11252	Histone H2B	0	0	0	0	3.16501	2.56222	0		0	0	0	0	0	0	0		0	0.506543	1.02639	0.984568	0.411745	1.6583	0.434494	0.807897	0.830573	0.924432	0	0.542647	0	0.929322	0.295579	0.372415	0.585716	0.523671	1.6486	1.43183	0.574673	1.19919	1.41926	1.19969	0	0.965592	0.643048	0.420858
		gene-CTEN210_01212	GFH44738.1	K11254	Histone H4	0	0	0	0.406113	0.638361	0.433815	0.419043		0	0	0	0	0	0	0		64.9751	72.4161	63.4682	64.7921	68.6742	86.5505	63.1019	67.8323	65.9667	56.6392	67.0309	67.7266	55.9964	59.7506	73.1104	64.2273	77.0893	61.199	74.821	73.1057	80.852	80.2765	72.4643	85.7549	70.9401	72.8558	71.502	55.869
		gene-CTEN210_02191	GFH45717.1	K11254	Histone H4	0	0	1.58113	4.02575	5.65536	5.10679	1.94067		0	0	0	0	0	1.69994	0		5.36984	4.02312	4.07594	6.14408	5.60606	3.76307	2.46492	1.8333	4.08365	2.09775	0.753156	0	0.736795	0	1.00611	1.26764	0.664563	0.594165	7.4821	8.12286	2.60813	4.08185	6.44127	2.72238	4.76108	2.73894	4.37767	10.5053
		gene-CTEN210_02225	GFH45751.1	K11254	Histone H4	0	0	1.27809	2.55606	3.26424	3.32744	1.83699		0	0	0	0	0	0	0		9.12874	4.02312	6.40505	10.6125	9.81061	13.1707	5.91581	6.87489	5.65429	4.1955	7.15498	4.92557	4.42077	4.92064	8.38422	4.64803	5.98106	6.53581	11.2231	16.2457	8.47642	8.61725	6.76333	8.62087	6.18941	8.21682	6.2017	9.07274
		gene-CTEN210_03452	GFH46977.1	K11254	Histone H4	0	-0.699624	0.94223	2.52768	4.55138	3.83337	2.01771		0	-0.920673	0	0	0.993137	0	0		24.1643	16.0925	19.2151	25.1349	28.0303	29.1638	15.7755	21.083	16.0205	8.91544	5.64867	9.85114	4.05237	1.75737	7.37811	6.33822	6.97791	6.53581	18.0817	23.1501	19.561	23.5841	22.8665	23.1402	17.616	15.3381	17.1459	28.1732
		gene-CTEN210_04078	GFH47603.1	K11254	Histone H4	0	0	0	0	0.228203	0	0		0	0	0	0	0	0	-0.358756		219.627	208.053	212.531	218.394	234.053	239.896	210.011	198.455	212.036	227.081	222.558	222.882	232.459	244.275	250.521	260.712	249.211	251.926	289.308	292.829	299.935	246.725	224.156	226.865	214.725	205.968	226.909	191.482
		gene-CTEN210_09757	GFH53281.1	K11254	Histone H4	0	0	0.941159	3.07862	3.36803	2.94699	1.75333		0	0	0	1.09902	0	0	0		8.59175	10.9199	7.5696	10.6125	8.87626	14.1115	5.91581	7.33322	7.85318	1.04887	2.25947	6.15696	2.94718	3.86622	5.3659	5.49312	6.97791	2.97082	6.85859	10.1536	11.0845	7.71017	12.5605	14.0656	5.7133	7.66903	6.2017	14.3254
		gene-CTEN210_10254	GFH53778.1	K11254	Histone H4	0	0	1.43285	2.22602	3.10841	4.0741	1.84519		0	-1.37954	0	0	0	1.95573	0		5.90683	5.17258	5.24049	5.58553	7.00758	8.4669	4.43685	1.8333	2.82714	3.14662	3.01262	3.07848	2.94718	3.16327	3.01832	0.422548	2.99053	0.594165	6.23508	5.686	7.82439	5.89601	4.18683	5.89849	4.76108	4.93009	1.82403	4.29761
		gene-CTEN210_14786	GFH58310.1	K11254	Histone H4	2.49097	0	2.49879	5.18389	5.2583	5.74233	2.87731		0	0	0	0	0	0	0		1.07397	0	0	2.23421	2.33586	2.8223	1.47895	2.29163	2.19889	0.524437	0.376578	0.615696	1.84199	0.702949	1.00611	0.845096	0.664563	0.594165	3.11754	1.62457	2.60813	1.36062	2.89857	2.72238	2.85665	2.19115	1.45922	10.5053
	ATG1 complex	gene-CTEN210_17688	GFH61212.1	K08269	ULK2; serine/threonine-protein kinase ULK2 [EC:2.7.11.1] / ATG1	0.334893	0	0.179349	0	0.316278	-0.275107	0.635045		0.132837	0	0.293941	0.535444	0.731894	0.359166	0.780906		134.672	138.185	127.876	160.068	156.022	150.008	90.0583	88.4265	91.1057	120.167	125.372	132.188	90.734	97.7452	102.67	107.121	108.296	111.029	83.4372	82.5655	94.2128	169.834	169.225	166.392	146.752	146.093	160.042	98.2234
		gene-CTEN210_08525	GFH52049.1	K08331	ATG13	0	0	0	0	0.232528	0	-0.239408		-0.251408	0	0	0	0.259384	0.226778	-0.339794		34.317	32.1671	29.2208	31.6374	30.5469	26.7066	21.0918	22.8155	20.8779	23.9192	24.5726	27.9986	21.6101	22.2252	21.1616	20.9208	23.068	24.3815	32.3805	29.5617	30.9669	29.5945	28.5549	29.9121	28.9533	28.5955	29.4488	22.4215
		gene-CTEN210_05144	GFH48668.1	K08330	ATG11; autophagy-related protein 11	0.291925	-0.14016	0	0	0.173688	-0.371503	0.240815		0	0	0.18347	0.410129	0.583154	0	0		102.664	103.324	110.275	103.367	90.5515	81.5708	79.6288	70.7833	78.2024	109.587	115.729	115.717	98.2609	98.179	103.789	95.2987	89.7052	97.1851	112.617	118.815	120.04	130.066	132.934	123.855	81.4772	81.6394	88.1028	75.0081
		gene-CTEN210_04815	GFH48339.1	K19730	ATG101; autophagy-related protein 101	0.156741	-0.178785	0	0	0.217894	-0.408317	0		0	-0.223447	0.224237	0.20912	0.471816	0	0		118.581	128.497	118.446	120.273	126.923	118.528	91.2476	70.9739	79.2984	112.927	126.291	132.578	105.488	113.686	113.086	115.186	131.683	130.119	129.69	123.739	122.18	131.946	131.322	144.89	109.501	103.399	110.811	85.9775
	ATG2 complex	gene-CTEN210_14883	GFH58407.1	K17906	ATG2; autophagy-related protein 2	0.803064	0.636851	0.425903	0	0.421706	-0.458762	0.572283		0.454356	-0.301537	0.516328	0.453595	0.844879	0.251601	0.571565		18.3759	18.1959	20.1969	22.1046	21.2342	20.5863	11.2181	11.7631	11.4077	17.0614	21.4997	22.7177	13.3571	14.2572	15.3605	16.5255	17.7718	17.9812	9.83377	10.8256	9.0314	34.0233	33.2697	31.6875	32.1974	32.5497	34.7764	15.8127
		gene-CTEN210_05309	GFH48833.1	K17907	ATG9; autophagy-related protein 9	0.227496	-0.17008	0.189305	0	0.653718	0	0.835299		0	-0.220823	0.455262	1.02312	1.33713	0.897259	0.825402		38.3803	35.8753	34.7527	39.5691	37.9147	37.4326	19.2523	22.8681	20.8647	29.8101	31.1172	33.1828	21.3671	23.3823	23.5111	26.3314	30.9896	31.8973	30.9785	31.6364	30.8171	43.3488	41.6648	42.8417	31.8742	33.8475	36.2886	21.5132
		gene-CTEN210_03761	GFH47286.1	K17908	WIPI1_2; autophagy-related protein 18	0.378879	0	0.75262	0	0.998183	-0.474977	0		0.46873	0	0.405023	0.697638	1.39252	0.312047	0.696369		32.0132	29.5077	25.5149	40.0219	35.3192	34.8543	16.6883	17.5838	18.3727	26.2352	33.7817	34.0425	16.8357	22.4079	22.5164	35.6805	39.9314	43.3558	14.0712	16.4984	14.3471	38.3827	36.1596	38.9962	42.3521	37.0871	44.1831	29.7249
	Ubiquitin-like factor ATG8	gene-CTEN210_09671	GFH53195.1	K08341	GABARAP; GABA(A) receptor-associated protein / ATG8 / LC3	0.728781	0.266801	0	0	0	-0.575172	0.83765		0.475683	0	0.224824	0	0.183085	0	0.632863		469.205	547.144	523.791	607.706	646.15	561.951	510.512	489.289	545.604	887.581	914.834	1047.5	732.866	856.972	824.56	771.479	781.526	795.389	298.73	300.004	346.012	824.837	812.459	915.526	741.459	674.875	774.362	558.583
		gene-CTEN210_18068	GFH61592.1	K08342	ATG4; cysteine protease ATG4 [EC:3.4.22.-]	0	0	0	0	0	0	0		0	0	0	0	0.344981	0	0.694249		10.8034	10.164	9.54171	10.6935	10.1568	9.76871	7.83852	6.76692	8.2565	9.10443	9.77576	12.9863	8.3082	10.7778	8.59716	8.50106	8.94931	10.7005	4.04648	5.5352	4.97213	9.56607	9.19665	8.46585	8.80614	9.24317	9.05584	7.51505
		gene-CTEN210_16574	GFH60098.1	K08337	ATG7; ubiquitin-like modifier-activating enzyme ATG7	0.962924	0	0.70891	0	0.85665	-0.572492	1.08797		0.816128	-0.293223	0.575152	0.85432	1.70689	0.620805	1.891		22.1743	21.5755	21.6968	45.2757	43.3246	43.2954	17.3414	18.7987	18.3437	27.4166	27.75	30.1329	13.4199	15.3934	18.6982	31.1962	32.3859	30.4835	9.96946	9.43033	8.97503	42.8801	40.5697	44.4752	38.1956	38.0054	43.7221	28.283
		gene-CTEN210_17505	GFH61029.1	K08343	ATG3; ubiquitin-like-conjugating enzyme ATG3/10?	0.430115	0	0.56388	0	0.393787	-0.759806	0.302333		0.392307	0	0.377119	0.384449	0.815039	0	0.723892		139.784	145.469	123.85	189.316	199.319	185.954	98.6799	97.4854	100.861	159.682	161.611	184.768	102.823	123.533	118.923	158.043	162.794	154.669	90.0406	85.4955	105.189	182.563	179.378	189.747	196.57	195.448	205.698	140.159
	PI3K complex	gene-CTEN210_10988	GFH54512.1	K08334	BECN; beclin / ATG6	-0.346958	0	0	0	-0.384043	0	-0.455003		-0.456923	0	0	0	0	0.395507	-0.30904		41.8399	33.4416	28.0392	17.7444	24.8397	15.7299	19.6179	18.2387	17.1225	24.0263	19.8969	22.0304	24.5156	25.7401	21.7569	21.054	17.4453	22.6509	29.8161	29.4721	29.8719	27.7549	26.4941	27.3113	20.3793	17.2192	20.3728	19.0022
		gene-CTEN210_01882	GFH45408.1	K08334	BECN; beclin / ATG6 ATG14?	-0.455231	0	0	0	0.251611	0	0		-0.318325	0	0	0	0.321055	0	0		23.674	21.1151	19.8291	16.4166	14.787	14.6228	13.5142	14.3127	14.9142	13.8577	14.5801	14.7031	11.8168	13.2605	12.6529	11.5236	12.6303	13.2654	19.1187	20.8325	19.9933	14.5478	16.4742	15.9644	15.6081	16.5646	15.1038	14.1022
		gene-CTEN210_15015	GFH58539.1	K00914	PIK3C3; phosphatidylinositol 3-kinase [EC:2.7.1.137] / VPS34	0	0	0	0	0	0	0		-0.271493	0	0	0.354897	0.513365	0.474791	0.368681		38.9298	42.1886	38.8622	31.1879	32.1704	26.7872	21.7525	21.8893	22.5513	27.3767	29.7723	29.5917	25.9266	29.3846	32.2371	29.7375	30.0279	32.1564	23.9863	22.5137	21.7918	36.8644	38.7952	36.101	31.5359	34.016	33.6302	20.8288
		gene-CTEN210_07538	GFH51062.1	K08333	PIK3R4; phosphoinositide-3-kinase, regulatory subunit 4 [EC:2.7.11.1] / VPS15	0.439931	0.233818	0	0	0	0	0		0.380606	-0.280774	0	0	-0.17189	-0.323533	-0.679054		11.5485	12.6185	12.5599	15.5623	13.0162	14.3136	10.3174	10.9749	10.6881	15.5544	17.237	18.7354	16.295	17.1033	15.9536	14.3499	14.8468	14.1132	10.0069	10.3511	8.7485	16.4797	17.595	15.5254	17.1469	17.5482	15.7614	10.9132
	Ubiquitin-like factor ATG12	gene-CTEN210_11378	GFH54902.1	K08336	ATG12; ubiquitin-like protein ATG12	-0.472108	0	0	0	0	0	0		-0.398775	0	0	0.38448	0.942902	0.948684	0.465073		20.9066	24.8284	19.254	15.4905	16.4444	16.5575	17.616	14.6664	16.921	26.2918	23.4985	25.2846	19.8443	15.746	21.1059	19.6062	18.6078	21.2315	25.2729	20.5779	29.211	16.6903	13.9131	16.6973	16.759	12.5626	13.4249	14.007
		gene-CTEN210_12395	GFH55919.1	K08339	ATG5	-0.197363	0.671673	0.703353	0	-0.733933	-0.679507	-0.594213		0	0	0	-0.207441	-0.584494	-1.19472	-1.14055		74.4347	71.6392	60.9104	41.2987	42.4151	40.5642	53.366	56.0857	54.3215	81.5336	83.3024	91.2345	62.1963	63.3947	64.2067	59.021	62.758	57.9142	72.134	71.0969	70.9792	61.835	63.9576	54.5589	67.9479	63.7897	66.5193	89.1003
		gene-CTEN210_16574	GFH60098.1	K08337	ATG7; ubiquitin-like modifier-activating enzyme ATG7	0.962924	0	0.70891	0	0.85665	-0.572492	1.08797		0.816128	-0.293223	0.575152	0.85432	1.70689	0.620805	1.891		22.1743	21.5755	21.6968	45.2757	43.3246	43.2954	17.3414	18.7987	18.3437	27.4166	27.75	30.1329	13.4199	15.3934	18.6982	31.1962	32.3859	30.4835	9.96946	9.43033	8.97503	42.8801	40.5697	44.4752	38.1956	38.0054	43.7221	28.283
[truncated: 35 more columns]

## Sheet: qPCR primer sets
	Protein name	Name	Seq	mer	Tm	Amplicon length
	POLA1; DNA polymerase alpha subunit A [EC:2.7.7.7]	cds14657_F169	GACTTTGTAGTCGATGATGATGGAC	25	64.6	208
		cds14657_R376	AATTCCACAAACTATTGGATTCAGC	25	64.8
	PRI1; DNA primase small subunit [EC:2.7.7.102]	cds00101_F731	CAGTTGCTAGTTACTTTGAGGTCAACC	27	65.7	200
		cds00101_R930	TTGTGGTAGAGTCTCAAGAAGCTCAG	26	65.8
	POLE; DNA polymerase epsilon subunit 1 [EC:2.7.7.7]	cds03347_F252	CCTTCCTACAACCATTACTGCTACAG	26	64.6	203
		cds03347_R454	CGTTCTGCATAGAAGATCTATTACCG	26	64.6
	POLD1; DNA polymerase delta subunit 1 [EC:2.7.7.7]	cds08740_F990	CTGTCAGTTGGAAGTGAATGTATCG	25	65.5	195
		cds08740_R1184	TTGCTCTCTCCGTAAACAGTGAG	23	64.5
	RNASEH2A; ribonuclease H2 subunit A [EC:3.1.26.4]	cds03882_F406	AATTTAAATGCACAATCGCATAATG	25	64.3	229
		cds03882_R634	TTGATACCTTTGCCACAACTGAAG	24	65.9
	LIG1; DNA ligase 1 [EC:6.5.1.1 6.5.1.6 6.5.1.7]	cds14078_F1210	TTGGCACATGCAATGGTACTATC	23	65.5	212
		cds14078_R1421	ACAGTCAACATTGCACTAACTAGCG	25	65.2
	Histone H1	cds01202_F18	AATCGTAGAAGCAATCTCTGAGCTC	25	64.9	209
		cds01202_R226	TTGCAAGTGACTTCTTGAAGTCTG	24	64.5
	Histone H2B	cds01203_F109	GTATTGAAGCAGGTACACCCAGATAC	26	64.5	235
		cds01203_R343	AGAACTTGGTTACTGCCTTGGTTC	24	65.3
	Histone H4	cds01212_F61	AAGGTTCTTCGCGACAATATCC	22	65.1	166
		cds01212_R226	GCTCAGTGTAGGTAACAGAGTCACG	25	65
	ULK2; serine/threonine-protein kinase ULK2 [EC:2.7.11.1] / ATG1	cds17688_F861	AATCTTGCAACACAGAAGATACGATAAC	28	65	170
		cds17688_R1030	CAGTTACTTTAACATCAGGCGGAAG	25	65.5
	ATG11; autophagy-related protein 11	cds05144_F77	TTCCCTTTGAAGAGTTAACTGTTCG	25	65.2	170
		cds05144_R246	ATCATCTTCTAGGTCACCCTTTCG	24	65.3
	ATG9; autophagy-related protein 9	cds05309_F891	TATTTTGGAAAATCCTCTGATGCAG	25	65.8	215
		cds05309_R1105	TTTGAACAATTTCATACCATTCAACC	26	65.3
	GABARAP; GABA(A) receptor-associated protein / ATG8 / LC3	cds09671_F85	GTACCAGTCATTTGTGAAAAAGCG	24	65.4	212
		cds09671_R296	TTTTGTTCTTCATAGACAGTCGACATC	27	65.2
	ATG4; cysteine protease ATG4 [EC:3.4.22.-]	cds18068_F687	AATGAAACCCTACAACATGACTTCC	25	64.9	203
		cds18068_R889	GCAATTTCCTAGCAGTAGGATAATCC	26	64.6
	ATG7; ubiquitin-like modifier-activating enzyme ATG7	cds16574_F981	CGATGCAAATACTGATGACTTGAG	24	64.5	218
		cds16574_R1198	TTAGTTTCAAATTCAAATCCGAAGC	25	64.9
	ATG3; ubiquitin-like-conjugating enzyme ATG3/10?	cds17505_F266	AGAATTCAGTTGCAGTTGGAGAAG	24	64.6	226
		cds17505_R491	GCTACTTCGACAGACTCATTCTCAG	25	64.4
	BECN; beclin / ATG6	cds10988_F360	TGTAAACTCATCGAATCCACCAG	23	64.9	200
		cds10988_R559	TGGAACAACTACCCCTAGGATTG	23	64.8
	PIK3C3; phosphatidylinositol 3-kinase [EC:2.7.1.137] / VPS34	cds15015_F2573	CAAGTGTGCTGGAGACATATGTTC	24	64.6	206
		cds15015_R2778	CATACCTTCAATCATTTCAGAAGTGAG	27	64.6
	PIK3R4; phosphoinositide-3-kinase, regulatory subunit 4 [EC:2.7.11.1] / VPS15	cds07538_F3902	GGAGAGTAGAAGCGAAAGAAGGC	23	65.4	228
		cds07538_R4129	CGACATGGCCGGTATTTGAC	20	67.3
	ATG12; ubiquitin-like protein ATG12	cds11378_F263	CTACAGACCAAGAATCATCATGTGAG	26	64.7	233
		cds11378_R495	ACAAGGAGTAAATGACTGCTGCAC	24	65.4
	NADH dehydrogenase	cds05362_F534	TATCCATGAAGCATATGCTGCTG	23	65.9	226
		cds05362_R759	AGTCTCAACATTGGTTACGGTAGATG	26	65
